# Supplementary material for: Antihyperuricemic Effects of Cornus officinalis Extract via URAT1 Regulation and Renoprotective Mechanisms
Source: Int J Mol Sci. 2025 Oct 14;26(20):9980. doi: 10.3390/ijms26209980 (PMC12562802; doi:10.3390/ijms26209980)
Supplement: Supplementary file 1 [file ijms-26-09980-s001.zip]

Archive with 1 entries (1 files):
- ijms-3880146-supplementary.pdf
